# Supplementary material for: Predicting the risk of bone metastases in patients with newly diagnosed prostate cancer – Development and validation of a nomogram model
Source: PLoS One. 2025 Jan 30;20(1):e0318051. doi: 10.1371/journal.pone.0318051 (PMC11781626; doi:10.1371/journal.pone.0318051)
Supplement: S1 File — This file provided all of the information of patients diagnosed with prostate cancer and bone metastases of prostate cancer in this study. (XLSX) [file pone.0318051.s001.xlsx]

## Sheet: train set
Number	Age	bone metastasis	Smoking history	History of alcohol consumption	Hypertension history	Diabetes history	Coronary heart disease history	Prostate stiffness on DRE	Prostate nodules on DRE	Dysuria	PLT	SIRI	SII	FIB	ALP	AAPR	tPSA	fPSA	Prostate volume	PSAD	cTx	GleasonScore	Combine
NO.9	76	YES	NO	YES	YES	NO	NO	Hard	NO	NO	158	1.6616	846.88	2.09	376.9	0.109047	600	132.05	46.795	12.8219	T3	7	0.980059
NO.8	88	YES	NO	YES	NO	NO	NO	Hard	NO	NO	216	0.627627	589.424	5.66	177.1	0.168831	48.59	2.69	34.1	1.42493	T4	6	0.962638
NO.7	52	YES	NO	YES	YES	NO	NO	Hard	NO	NO	184	1.0478	550.843	2.247	458	0.089083	300	50	9.14	32.8228	T4	8	0.995074
NO.64	81	YES	NO	NO	NO	NO	NO	Hard	YES	YES	306	1.8124	827.751	3.59	73	0.490411	100	50	98.454	1.52355	T2	6	0.395328
NO.63	78	YES	NO	NO	NO	NO	NO	Hard	YES	YES	217	0.6925	601.09	4.3	242	0.176033	100	50	72.558	2.06731	T4	7	0.981562
NO.62	82	YES	NO	NO	NO	NO	NO	Hard	YES	YES	184	1.73462	778.462	2.16	82.3	0.426488	100	50	62.558	2.39777	T4	9	0.879177
NO.61	79	YES	NO	NO	NO	NO	NO	Toughness	NO	YES	66	0.362727	171	2.42	319	0.10094	100	50	67.454	2.22374	T3	7	0.577529
NO.60	65	YES	NO	NO	NO	NO	NO	Hard	NO	YES	177	0.738602	242.097	3.06	85	2.52118	8.69	1.53	20.384	0.426315	T4	7	0.358254
NO.6	80	YES	NO	YES	YES	NO	NO	Toughness	NO	NO	194	0.619672	333.934	2.38	62.5	2.6784	16.23	5.14	180.333	0.0900002	T4	8	0.454479
NO.59	74	YES	NO	NO	YES	NO	NO	Hard	NO	YES	161	1.6575	784.875	2.84	227.8	0.176471	100	50	67.454	2.22374	T4	9	0.854313
NO.58	71	YES	NO	NO	NO	NO	NO	Hard	NO	YES	151	0.675488	351.72	3.84	195.8	0.189479	100	50	67.454	2.22374	T4	10	0.920406
NO.57	77	YES	NO	NO	NO	NO	NO	Hard	NO	YES	257	0.632188	464.206	4.1	235	0.145106	100	50	38.493	3.89681	T3	7	0.836945
NO.56	80	YES	NO	NO	YES	NO	NO	Hard	NO	YES	257	0.632188	464.206	4.85	235	0.145106	100	50	53.464	2.80563	T2	6	0.465476
NO.55	74	YES	NO	NO	NO	NO	NO	Hard	NO	YES	127	0.691848	231.223	3.65	116.7	0.389032	80.54	7.65	32.3232	2.49171	T2	6	0.110333
NO.54	49	YES	NO	NO	YES	NO	NO	Hard	NO	NO	162	0.632102	409.602	4.6	374.5	0.112684	100	50	40.435	3.70966	T4	8	0.979606
NO.53	85	YES	NO	NO	YES	YES	YES	Hard	NO	YES	94	0.58947	178.742	3.71	862.8	0.0476356	300	30	26.34	11.3895	T2	7	0.998459
NO.52	58	YES	NO	NO	YES	NO	NO	Hard	NO	YES	118	0.600505	244.343	3.02	100	0.501	100	40	26.34	5.69476	T4	10	0.721993
NO.51	85	YES	NO	YES	NO	NO	NO	Hard	NO	YES	193	2.9	965	4.31	144.2	0.264216	148.74	6.92	79	1.88278	T2	7	0.709703
NO.50	67	YES	NO	YES	YES	NO	NO	Toughness	NO	NO	214	0.788226	624.742	3.07	154	0.303247	10.93	2.53	110.5	0.098914	T2	7	0.271916
NO.5	74	YES	NO	YES	NO	NO	NO	Hard	NO	YES	170	1.45029	513.643	2.09	164.8	0.23665	13.37	2.79	38.5	0.347273	T4	9	0.925411
NO.49	72	YES	NO	YES	YES	YES	NO	Hard	NO	NO	186	0.534976	292.664	3.77	71.2	0.599719	180.2	28.17	111.9	1.61037	T2	6	0.340165
NO.48	72	YES	NO	YES	YES	YES	NO	Toughness	NO	YES	171	2.17622	775.277	4.66	78	0.497436	61	10	75.2	0.81117	T2	6	0.200484
NO.47	83	YES	YES	YES	YES	NO	NO	Hard	YES	NO	330	0.9672	1329.9	4.76	338	0.104734	1000	30	33.3	30.03	T2	7	0.995538
NO.46	81	YES	NO	YES	NO	NO	NO	Hard	YES	NO	342	0.285315	304.93	3.18	144.3	0.279279	52.95	9.63	97.6	0.54252	T2	7	0.9192
NO.45	71	YES	NO	NO	NO	YES	NO	Hard	YES	YES	224	0.78565	517.605	3.08	52.6	0.887833	30.78	5	86.2	0.357077	T2	7	0.385895
NO.44	73	YES	NO	NO	NO	YES	NO	Hard	YES	YES	210	0.979412	555.882	4.39	114.7	0.316478	151.81	27.06	61.6	2.46445	T2	7	0.718827
NO.43	79	YES	NO	NO	YES	YES	NO	Toughness	NO	NO	196	0.472	280.339	2.18	151.9	0.283081	9.24	4.77	72.2	0.127978	T2	7	0.0337498
NO.42	75	YES	NO	NO	YES	NO	NO	Hard	YES	NO	195	1.18222	823.333	4.02	55	0.88	104.7	7.99	54.9	1.9071	T2	7	0.521673
NO.41	69	YES	NO	NO	YES	NO	NO	Hard	YES	YES	152	1.15103	603.299	5.2	125	0.3424	1000	30	29.556	33.8341	T2	8	0.877457
NO.40	71	YES	NO	NO	NO	NO	YES	Toughness	NO	YES	108	1.03974	415.895	3.42	60.9	0.743842	35.73	12.15	44.778	0.797936	T2	9	0.0622155
NO.4	91	YES	NO	NO	YES	NO	NO	Hard	NO	YES	342	0.285315	304.93	4.21	79	0.336709	329.57	30	68.9	4.78331	T4	9	0.716414
NO.39	70	YES	NO	NO	YES	NO	NO	Hard	NO	NO	182	0.989775	783.213	4.63	1188.4	0.0330697	1000	30	97.6	10.2459	T2	9	0.999989
NO.38	79	YES	NO	NO	NO	NO	NO	Hard	NO	YES	94	0.272269	127.966	1.96	156	0.223718	245.78	30	69.8	3.5212	T2	8	0.15768
NO.37	82	YES	NO	NO	NO	NO	NO	Toughness	NO	YES	235	0.999619	734.095	3.62	69.3	0.497835	31.44	7.49	142.3	0.220942	T2	9	0.0751352
NO.36	80	YES	NO	NO	NO	NO	NO	Hard	YES	YES	247	6.75741	1414.47	4.21	135.3	0.232816	10.93	2.5	24.398	0.447988	T2	9	0.879993
NO.35	82	YES	NO	NO	YES	NO	NO	Hard	YES	YES	154	1.65313	652.776	3.98	158	0.172785	81.48	10.17	27.16	3	T3	6	0.919741
NO.34	83	YES	NO	NO	YES	NO	NO	Hard	YES	YES	198	2.89778	1024.57	2.45	79	0.535443	158.7	10.93	110.4	1.4375	T3	7	0.767788
NO.33	66	YES	NO	NO	NO	NO	NO	Toughness	NO	YES	197	1.46462	686.974	3.62	963.8	0.0436813	68.34	12.9	42.713	1.59998	T3	7	0.999648
NO.32	61	YES	NO	NO	NO	NO	NO	Hard	NO	YES	44	0.729661	76.4407	2.83	162	0.216667	1000	30	36.765	27.1998	T3	7	0.534197
NO.31	87	YES	NO	NO	NO	NO	YES	Hard	NO	YES	74	0.91	240.5	3.56	1089	0.0376492	385.36	30	87.075	4.42561	T3	7	0.999974
NO.30	78	YES	NO	NO	NO	NO	NO	Hard	NO	YES	81	1.848	498.96	5.92	58	0.496552	257.24	8.5	27.961	9.19996	T3	7	0.677082
NO.3	71	YES	NO	NO	NO	NO	NO	Hard	NO	YES	198	0.46704	440.352	2.67	108	0.412963	298.621	30	53.1	5.62375	T4	10	0.699555
NO.29	61	YES	NO	NO	NO	NO	NO	Hard	NO	YES	44	0.729661	76.4407	2.83	162	0.216667	1000	30	36.7	27.248	T3	7	0.534197
NO.28	69	YES	NO	NO	NO	NO	NO	Toughness	NO	NO	208	0.3528	349.44	2.85	53.6	0.703358	34.2	4.21	59	0.579661	T3	7	0.0899053
NO.27	55	YES	NO	NO	YES	YES	NO	Hard	NO	YES	403	0.818072	1177.44	6.72	79	0.496203	58	5.64	169.29	0.342607	T3	7	0.80447
NO.26	66	YES	NO	NO	YES	NO	NO	Hard	NO	YES	115	2.8335	509.145	3.19	359	0.104457	429.66	30	112.5	3.8192	T3	7	0.921789
NO.25	80	YES	NO	NO	YES	NO	NO	Hard	NO	YES	96	0.590769	283.569	2.63	1931	0.0202486	300	50	65.476	4.58183	T3	8	1
NO.24	66	YES	YES	NO	YES	YES	NO	Hard	NO	NO	212	0.997344	542.146	3.5	152	0.290789	23.11	0.21	46.22	0.5	T3	8	0.704602
NO.23	66	YES	NO	NO	NO	NO	NO	Toughness	NO	YES	144	2.22216	680.832	5.2	178	0.206742	247.9	49.71	124.8	1.98638	T3	8	0.691857
NO.22	67	YES	NO	NO	NO	YES	NO	Toughness	NO	YES	234	0.748475	1459.53	3.25	284	2.10176	53.45	9.68	166.155	0.321688	T3	9	0.790858
NO.21	76	YES	NO	NO	NO	YES	NO	Hard	NO	YES	100	0.96	300	6.04	1516	0.0311346	74.74	14.16	169.07	0.442065	T3	9	1
NO.20	73	YES	YES	NO	NO	NO	NO	Hard	NO	YES	197	1.18171	495.314	3.643	204	0.17451	300	9	79.65	3.76648	T3	9	0.87836
NO.2	68	YES	NO	NO	YES	NO	NO	Toughness	NO	YES	205	5.01541	1155.24	5.46	181	0.239779	300	30	30.888	9.71251	T4	10	0.870096
NO.19	84	YES	NO	NO	NO	NO	NO	Hard	NO	YES	201	2.25364	1224.27	4.475	362	0.0801105	300	9.6	36.96	8.11688	T3	9	0.98447
NO.18	72	YES	NO	NO	NO	NO	NO	Hard	NO	YES	54	1.7325	283.5	2.882	867	0.0420992	300	50	128.03	2.3432	T3	9	0.999836
NO.17	73	YES	NO	NO	YES	NO	NO	Hard	NO	YES	222	0.779655	618.155	4.691	15	3.57333	439.07	50	207.872	2.11221	T3	9	0.627273
NO.16	79	YES	NO	NO	NO	NO	NO	Toughness	NO	YES	202	0.957815	471.899	3.05	142	0.253521	154.48	30	82.56	1.87112	T3	9	0.421635
NO.15	60	YES	NO	NO	NO	YES	NO	Hard	NO	YES	217	0.792857	573.5	3.33	417	0.08753	31.5	15.26	79.38	0.396825	T3	9	0.983755
NO.14	84	YES	YES	NO	YES	NO	NO	Toughness	NO	YES	186	0.851179	376.951	2.88	133	0.344361	51.48	2.35	77.76	0.662037	T3	9	0.375584
NO.13	73	YES	NO	NO	YES	NO	YES	Hard	NO	YES	88	0.492609	197.043	2.41	186	0.195699	25.566	18.11	127.449	0.200598	T3	9	0.749003
NO.12	74	YES	NO	NO	YES	NO	YES	Hard	NO	YES	201	1.01189	656.094	4.6	190.9	0.207438	647.74	77.58	75.9	8.53412	T3	9	0.914539
NO.11	64	YES	NO	NO	NO	YES	NO	Hard	NO	YES	177	0.713208	450.849	2.49	44.8	1.00446	35.95	11.22	88.924	0.404278	T3	10	0.519527
NO.10	85	YES	NO	NO	NO	NO	NO	Hard	NO	YES	269	2.2	1345	1.98	1419	0.0272727	1000	30	49.553	20.1804	T3	9	0.999999
NO.1	76	YES	NO	NO	YES	NO	NO	Hard	NO	YES	129	0.932211	334.042	2.09	143	0.254545	95.98	17.97	27.861	3.44496	T4	10	0.710781
NO.99	62	NO	NO	NO	NO	NO	NO	Toughness	NO	NO	215	1.74436	961.636	3.26	76.3	0.587156	18.369	1.663	39	0.471	T2	8	0.0430327
NO.98	76	NO	NO	NO	NO	YES	NO	Hard	NO	YES	126	0.9275	417.375	2.86	50.5	0.760396	73.34	19.47	81.489	0.899999	T2	7	0.0585037
NO.97	56	NO	NO	NO	NO	YES	NO	Toughness	YES	YES	163	0.636623	273.078	2.9	72.2	0.540166	23.66	0.87	46.4	0.509914	T2	8	0.235193
NO.96	77	NO	NO	NO	YES	NO	NO	Toughness	NO	YES	133	1.10651	327.034	2.47	77	0.583117	526.04	30	36	14.6122	T2	8	0.0283101
NO.95	56	NO	NO	NO	YES	NO	NO	Toughness	YES	NO	163	0.636623	273.078	2.9	72.2	0.540166	19.53	1.31	26.3	0.742586	T2	8	0.235193
NO.94	73	NO	NO	NO	NO	NO	NO	Toughness	NO	NO	129	0.525109	205.27	1.84	62.3	0.630819	10.23	1.4	84.4	0.121209	T2	9	0.0270951
NO.93	82	NO	NO	NO	NO	NO	NO	Hard	NO	YES	195	1.77366	960.732	2.69	90.3	0.405316	275.2	30	124.4	2.21222	T2	9	0.1807
NO.92	72	NO	NO	NO	YES	NO	NO	Toughness	NO	YES	117	0.755848	188.158	4.31	91.3	0.449069	67.81	14.84	84.8	0.799646	T2	9	0.131591
NO.91	70	NO	NO	NO	YES	NO	YES	Toughness	NO	YES	226	1.29111	1215.8	2.87	138.8	0.325648	383.26	30	50.3	7.61948	T2	9	0.10169
NO.90	69	NO	NO	NO	YES	NO	NO	Hard	NO	YES	265	0.732	387.96	2.06	84.9	0.499411	62.68	4.31	52.74	1.18847	T2	10	0.189043
NO.89	73	NO	NO	NO	YES	NO	NO	Hard	NO	NO	152	0.474828	212.276	2.78	88.3	0.474519	15	2.66	40.3	0.372208	T2	10	0.265602
NO.88	65	NO	NO	NO	YES	NO	NO	Hard	NO	NO	170	3.22139	1073.8	2.69	90.3	0.405316	330.12	30	54.4	6.06838	T2	9	0.1807
NO.87	67	NO	NO	NO	NO	NO	NO	Toughness	NO	NO	90	0.374362	146.489	2.08	66	0.636364	94.94	7.86	35.163	2.7	T2	8	0.0203788
NO.86	74	NO	NO	NO	NO	NO	NO	Toughness	NO	YES	186	0.948214	653.214	3.12	78	0.482051	198.82	19.02	44.182	4.50002	T2	9	0.06322
NO.85	79	NO	NO	NO	YES	NO	NO	Toughness	NO	YES	170	1.42581	637.863	3.38	111.9	0.366399	180.72	11.8	80	2.259	T2	9	0.101179
NO.84	69	NO	NO	NO	YES	NO	NO	Toughness	NO	YES	216	3.84034	2241.93	5.22	84.9	0.372203	534.47	30	112.8	4.73821	T2	9	0.190392
NO.83	69	NO	NO	NO	YES	NO	NO	Toughness	NO	YES	216	3.84034	2241.93	5.22	84.9	0.372203	534.47	30	142.3	3.75594	T2	7	0.0847728
NO.82	83	NO	NO	NO	YES	NO	NO	Hard	NO	NO	252	19.0137	7985.75	3.64	93	0.48172	46.39	13.8	94.752	0.489594	T2	7	0.132026
NO.81	66	NO	NO	NO	YES	NO	NO	Hard	NO	YES	258	1.81141	1416.2	3.86	73.4	0.591281	13.559	0.978	47.25	0.286963	T3	7	0.439142
NO.80	69	NO	NO	NO	YES	YES	NO	Toughness	NO	NO	168	1.36196	387.813	3.26	78.6	0.516539	26.62	3.17	47.25	0.563386	T3	7	0.139977
NO.79	78	NO	NO	NO	YES	NO	YES	Toughness	NO	YES	93	0.390991	181.811	3.01	123	0.368293	38.39	4.16	63.6	0.603616	T3	7	0.186114
NO.78	84	NO	NO	NO	YES	NO	NO	Toughness	NO	YES	107	1.31283	286.679	4.17	63.2	0.571203	15.76	1.41	25.2	0.625397	T3	8	0.267494
NO.77	68	NO	NO	NO	NO	NO	YES	Toughness	NO	NO	105	30.8358	3337.89	4.28	97	0.351546	18.04	1.76	15.5	1.16387	T3	8	0.35878
NO.76	73	NO	NO	NO	NO	NO	NO	Toughness	NO	YES	121	0.584651	235.809	2.6	79	0.462025	6.16	0.74	30.8	0.2	T3	9	0.222988
NO.75	81	NO	NO	NO	NO	NO	NO	Hard	NO	YES	124	0.726541	237.082	2.99	67.5	0.546667	57.31	4.06	50.4	1.1371	T3	9	0.534208
NO.74	72	NO	NO	NO	NO	NO	YES	Hard	NO	YES	177	0.478351	211.67	3.18	81.5	0.420859	57.96	5.96	25.2	2.3	T3	9	0.597371
NO.73	67	NO	NO	NO	NO	NO	NO	Toughness	NO	YES	192	0.924375	612	4.17	68	0.498529	59.14	11.11	62.6	0.944728	T3	9	0.379977
NO.72	72	NO	NO	NO	YES	NO	NO	Toughness	NO	YES	253	1.25487	566.932	2.26	61.6	0.62013	49.38	2.84	88	0.561136	T3	9	0.164324
NO.71	80	NO	NO	NO	YES	YES	YES	Hard	YES	NO	88	1.26357	222.388	2.96	62	0.558065	23	8.35	71.3	0.322581	T3	9	0.90282
NO.70	66	NO	NO	NO	NO	NO	NO	Toughness	NO	NO	126	1.20685	410.98	2.96	69	0.457971	38.39	4.16	33.6	1.14256	T4	6	0.0711435
NO.69	71	NO	NO	NO	NO	NO	NO	Toughness	NO	NO	181	1.13593	367.15	2.01	103	0.391262	5.83	0.59	33.7	0.172997	T4	6	0.0610612
NO.68	55	NO	NO	NO	YES	NO	NO	Hard	NO	NO	184	1.0478	550.843	2.247	458	0.089083	100	50	89.904	1.1123	T4	7	0.95226
NO.67	83	NO	NO	NO	NO	NO	YES	Toughness	NO	YES	290	1.19138	803.486	5.17	96.8	0.303719	27.053	2.945	39.6	0.683157	T4	8	0.474561
NO.66	61	NO	YES	YES	NO	YES	NO	Toughness	NO	YES	167	0.941502	424.948	2.67	110	0.410909	24.44	1.79	24	1.01833	T4	9	0.722848
NO.65	76	NO	NO	NO	YES	NO	NO	Hard	NO	NO	194	5.49069	959.634	2.48	35	0.842857	25.98	0.8	30	0.866	T4	9	0.373861
NO.204	83	NO	NO	NO	YES	NO	NO	Toughness	NO	YES	237	2.45096	1383.04	6.31	218	0.161468	84.29	6.08	65.436	1.28813	T2	8	0.533484
NO.203	90	NO	NO	NO	YES	NO	NO	Toughness	NO	YES	277	1.04627	690.041	3.73	149	0.288591	29.28	6.61	199.3	0.146914	T2	6	0.0480957
NO.202	90	NO	NO	NO	YES	NO	NO	Toughness	NO	YES	277	1.04627	690.041	3.73	149	0.288591	29.28	6.61	199.3	0.146914	T2	7	0.0745089
NO.201	75	NO	YES	NO	YES	YES	NO	Toughness	NO	YES	314	9.19367	2672.97	1.72	85	0.365882	8.19	0.28	16	0.511875	T2	7	0.0129394
NO.200	84	NO	NO	NO	YES	YES	NO	Toughness	NO	NO	137	0.953623	373.275	2.9	60.4	0.602649	10.98	2.36	37.2	0.295161	T2	7	0.019064
NO.199	79	NO	NO	NO	YES	NO	NO	Toughness	NO	YES	186	6.29643	2723.57	3.87	113	0.357522	44.25	29.81	63.3	0.699052	T2	7	0.0557165
NO.198	82	NO	NO	NO	YES	NO	NO	Toughness	NO	YES	128	1.02709	320.653	2.81	82.7	0.539299	34.22	8.69	62.4	0.548397	T2	7	0.0229763
NO.197	68	NO	NO	NO	YES	NO	NO	Hard	NO	NO	140	3.84621	882.737	2.35	48	0.71875	18.91	1.3	80	0.236375	T2	7	0.0435025
NO.196	78	NO	NO	NO	YES	NO	NO	Hard	NO	YES	261	1.92289	1433.93	3.2	91.2	0.469298	18.75	1.18	96.25	0.194805	T2	7	0.104467
NO.195	71	NO	NO	NO	YES	NO	NO	Hard	NO	NO	145	0.679184	410.34	3.94	88.7	0.537768	183.76	19.54	69.8	2.63266	T2	7	0.146547
NO.194	66	NO	NO	NO	NO	NO	NO	Toughness	NO	YES	106	1.625	574.167	2.22	58.6	0.774744	5.1	6.02	25.5	0.2	T2	6	0.00811328
NO.193	74	NO	NO	NO	NO	NO	NO	Toughness	NO	YES	204	1.28079	791.762	3.86	50	0.662	18.97	5.44	214.5	0.0884382	T2	6	0.0183006
NO.192	73	NO	NO	NO	NO	YES	NO	Toughness	NO	YES	249	0.688	475.867	3.26	93.8	0.406183	5.48	1.55	95.304	0.0575002	T2	6	0.02095
NO.191	67	NO	NO	NO	YES	NO	NO	Toughness	NO	YES	214	0.788226	624.742	3.07	104	0.449038	10.93	2.53	109.3	0.1	T2	6	0.0210325
NO.190	77	NO	NO	NO	YES	YES	NO	Toughness	NO	NO	172	1.66853	925.765	2.7	49.2	0.926829	5.66	0.91	87.075	0.0650014	T2	6	0.00957118
NO.189	56	NO	NO	NO	YES	NO	NO	Toughness	NO	YES	163	0.541714	367.914	2.29	81	0.558025	5.45	0.47	110.4	0.0493659	T2	6	0.0107192
NO.188	88	NO	NO	NO	YES	YES	NO	Hard	NO	YES	209	1.32364	494	2.54	46.8	0.758547	40	11.3	50	0.8	T2	6	0.0303809
NO.187	69	NO	NO	NO	YES	NO	NO	Hard	NO	YES	271	1.05822	610.166	2.55	49	0.732653	8.1	2.65	121.875	0.0664615	T2	6	0.0312578
NO.186	63	NO	NO	NO	YES	NO	NO	Hard	NO	YES	178	0.664444	257.111	3.46	111.8	0.457961	11.52	4.03	194.184	0.0593252	T2	6	0.0956521
NO.185	79	NO	NO	NO	YES	NO	NO	Hard	NO	YES	127	0.802469	391.975	2.19	106	0.496226	20.42	6.47	51.05	0.4	T2	6	0.0465731
NO.184	73	NO	NO	NO	YES	NO	NO	Hard	NO	YES	126	0.970986	339.845	3.57	115	0.376522	9.28	2.13	99	0.0937374	T2	6	0.104291
NO.183	71	NO	NO	NO	NO	NO	NO	Toughness	NO	YES	173	0.701597	527.723	2.67	103	0.458252	7.53	2.92	75.3	0.1	T2	7	0.0263663
NO.182	75	NO	NO	NO	NO	NO	YES	Hard	NO	YES	122	0.87696	368.928	2.75	98.8	0.44332	22.98	0.2	442.15	0.0519733	T2	7	0.0896464
NO.181	75	NO	NO	NO	YES	NO	NO	Toughness	NO	NO	144	1.08493	390.575	2.06	58.2	0.589347	8.94	3.2	44.7	0.2	T2	7	0.0117278
NO.180	67	NO	YES	YES	YES	NO	NO	Toughness	NO	YES	218	0.617143	517.451	2.29	88	0.534091	15.35	13.9	120.612	0.127268	T2	7	0.105829
NO.179	86	NO	NO	NO	YES	NO	YES	Hard	NO	NO	212	2.1894	1132.08	4.94	135	0.267407	13.12	2.61	108	0.121481	T2	7	0.331215
NO.178	69	NO	NO	NO	YES	YES	NO	Hard	YES	NO	243	1.48419	707.174	3.18	86.5	0.463584	10.97	0.68	18.283	0.600011	T2	7	0.489402
NO.177	72	NO	NO	NO	NO	NO	NO	Toughness	NO	YES	82	0.909231	155.327	2.81	81.7	0.487148	9.82	0.75	32.733	0.300003	T2	7	0.022735
NO.176	66	NO	NO	NO	NO	NO	NO	Toughness	NO	YES	296	0.740072	811.338	3.07	70	0.648571	6.72	0.87	33.6	0.2	T2	7	0.0231588
NO.175	85	NO	YES	YES	NO	NO	NO	Toughness	NO	YES	299	0.516364	514.642	0.97	45.9	0.969499	11.66	2.63	38.867	0.299997	T2	7	0.0346632
NO.174	63	NO	NO	NO	NO	NO	NO	Toughness	NO	YES	234	1.43984	886.641	3.41	121	0.361157	11.85	0.93	33.75	0.351111	T2	7	0.0473886
NO.173	63	NO	NO	NO	NO	NO	NO	Hard	NO	NO	258	0.894737	461.684	2.23	78.1	0.550576	26.05	1.47	20.038	1.30003	T2	7	0.0556041
NO.172	66	NO	NO	NO	NO	NO	NO	Hard	NO	YES	143	5.94411	1770.85	2.11	63	0.547619	6.29	7.49	31.45	0.2	T2	7	0.0446797
NO.171	80	NO	NO	NO	YES	NO	NO	Toughness	NO	YES	198	1.40121	660.569	3.12	98.1	0.410805	33.01	5.57	82.525	0.4	T2	7	0.031973
NO.170	70	NO	YES	YES	YES	NO	NO	Toughness	NO	YES	156	21.6757	7194.47	3.49	106.1	0.373233	17.15	1.69	61.875	0.277172	T2	7	0.219643
NO.169	64	NO	YES	YES	YES	NO	NO	Toughness	NO	NO	204	0.598039	488	3.01	59	0.718644	12.06	1.21	84	0.143571	T2	7	0.11456
NO.168	84	NO	NO	NO	NO	NO	NO	Toughness	NO	NO	144	1.0462	430.435	3.49	91	0.437363	30.83	14.12	61.66	0.5	T3	7	0.174663
NO.167	55	NO	NO	YES	NO	NO	NO	Hard	NO	NO	218	0.484731	459.441	2.41	62	0.690323	74.32	10.74	93.96	0.790975	T3	9	0.832407
NO.166	80	NO	NO	NO	YES	NO	NO	Hard	NO	NO	195	0.640732	337.683	1.68	70.5	0.602837	30.14	2.41	31.35	0.961404	T3	10	0.475793
NO.165	78	NO	NO	NO	NO	NO	NO	Toughness	NO	YES	124	0.275462	155.261	2.87	55.1	0.658802	48.27	15.57	53.633	0.900006	T3	7	0.0921715
NO.164	64	NO	NO	NO	NO	NO	NO	Hard	NO	YES	267	1.73161	770.565	4.75	124.9	0.36269	236.86	23.21	29.982	7.90007	T3	7	0.691962
NO.163	69	NO	NO	NO	YES	NO	NO	Toughness	NO	YES	205	6.37257	1187.62	3.33	98	0.334694	11.54	8.92	50	0.2308	T3	7	0.172683
NO.162	73	NO	NO	NO	NO	NO	NO	Toughness	NO	YES	183	0.81863	416.137	2.91	64.8	0.631173	0.01	0.008	0.009	1.11111	T4	10	0.314508
NO.161	55	NO	NO	NO	NO	NO	NO	Toughness	NO	YES	207	0.423409	324.614	2.42	71	0.538028	2.41	0.61	68.4	0.0352339	T2	6	0.0103504
NO.160	73	NO	NO	NO	NO	NO	NO	Toughness	NO	YES	147	1.97455	806.273	2.38	57.1	0.688266	10.14	1.4	73.2	0.138525	T2	6	0.00872428
NO.159	80	NO	NO	NO	NO	NO	NO	Toughness	NO	YES	148	1.01011	332.213	2.72	80.9	0.490729	16.26	2.54	53.2	0.305639	T2	6	0.0135775
NO.158	73	NO	NO	NO	NO	NO	NO	Toughness	NO	NO	197	0.34004	181.049	2.7	70.3	0.650071	5.368	0.682	17.6	0.305	T2	6	0.0119928
NO.157	70	NO	YES	YES	NO	NO	YES	Toughness	NO	YES	135	0.779778	478.5	2.31	73.5	0.544218	8.77	1.23	23.5	0.373191	T2	6	0.060345
NO.156	72	NO	NO	NO	NO	NO	NO	Hard	NO	NO	108	1.49338	701.239	2.87	85.7	0.508751	7.83	1.22	20.2	0.387624	T2	6	0.0542537
NO.155	62	NO	NO	NO	NO	NO	NO	Hard	NO	NO	211	0.852879	461.429	3.55	108.2	0.39464	3.7	0.5	20.2	0.183168	T2	6	0.0966433
NO.154	60	NO	NO	NO	NO	NO	NO	Hard	NO	NO	162	1.70329	673.007	2.5	64.3	0.631415	7.22	2.82	45.6	0.158333	T2	6	0.0356965
NO.153	71	NO	NO	NO	NO	NO	NO	Hard	NO	NO	187	1.04625	543.469	2.69	58	0.737931	14.65	1.75	68.3	0.214495	T2	6	0.0370324
NO.152	75	NO	NO	NO	NO	YES	YES	Hard	NO	NO	178	0.668571	330.571	3.77	115.1	0.375326	4.39	0.4	15.7	0.279618	T2	6	0.115315
NO.151	73	NO	YES	NO	NO	NO	NO	Hard	NO	YES	165	0.541898	308.321	1.82	75	0.481333	58	32.02	49.6	1.16935	T2	6	0.0276303
NO.150	72	NO	NO	NO	NO	NO	NO	Toughness	YES	YES	189	1.632	642.6	2.15	93	0.506452	15.9	1.165	30.1	0.528239	T2	6	0.0906761
NO.149	77	NO	NO	NO	NO	NO	NO	Toughness	YES	YES	143	1.89376	731.914	2.75	58.1	0.745267	4.416	2.033	57.9	0.0762694	T2	6	0.0872928
NO.148	65	NO	NO	NO	YES	NO	NO	Toughness	NO	YES	139	4.48554	1685.11	3.79	135	0.374074	17.54	5.93	62.9	0.278855	T2	6	0.0429832
NO.147	77	NO	NO	NO	YES	NO	NO	Toughness	NO	YES	212	3.13971	950.882	3.19	88.6	0.422122	28.54	3.09	51.2	0.557422	T2	6	0.0190817
NO.146	58	NO	NO	NO	YES	NO	NO	Toughness	NO	YES	227	0.86331	477.979	2.75	62.5	0.5856	39.74	9.03	34.6	1.14855	T2	6	0.0113433
NO.145	73	NO	NO	NO	YES	NO	NO	Toughness	NO	NO	293	1.0969	945.274	2.75	86.2	0.444316	10.6	2.61	86.7	0.122261	T2	6	0.0146057
NO.144	68	NO	NO	NO	YES	NO	NO	Toughness	NO	NO	125	0.832615	315.385	3.01	63.2	0.571203	13.55	1.6	46.8	0.28953	T2	6	0.0131925
NO.143	69	NO	NO	NO	YES	NO	NO	Toughness	NO	NO	204	1.69521	785.963	2.85	75.9	0.566535	8.2	1.36	91.2	0.0899123	T2	6	0.0138294
NO.142	56	NO	NO	NO	YES	NO	NO	Toughness	NO	NO	163	0.541714	367.914	2.29	81	0.558025	5.45	0.47	30	0.181667	T2	6	0.0107192
NO.141	83	NO	NO	NO	YES	NO	NO	Hard	NO	YES	189	2.50772	729.167	2.63	125	0.3216	48.2	30	88.4	0.545249	T2	6	0.07124
NO.140	75	NO	NO	NO	YES	NO	NO	Hard	NO	YES	161	2.39281	740.852	3.85	85.9	0.441211	152.78	30	84.878	1.8	T2	6	0.0904323
NO.139	78	NO	NO	NO	NO	NO	NO	Toughness	NO	YES	123	0.789369	373.432	5.54	96.3	0.396677	28.38	2.48	70.95	0.4	T2	6	0.0728971
NO.138	86	NO	NO	NO	NO	NO	NO	Toughness	NO	YES	225	1.05097	788.226	2.935	84	0.469048	42.43	3.66	37.6	1.12846	T2	6	0.0157972
NO.137	82	NO	NO	NO	NO	NO	NO	Toughness	NO	YES	244	4.18125	4080.9	4.63	72.5	0.453793	6.459	2.86	17.6	0.366989	T2	6	0.0352694
NO.136	57	NO	NO	NO	NO	NO	NO	Toughness	NO	YES	150	0.661573	310.112	1.72	73	0.586301	124.253	30	146.3	0.849303	T2	6	0.00717477
NO.135	62	NO	NO	NO	NO	NO	NO	Hard	NO	NO	180	0.808939	364.022	2.54	71	0.533803	20	3.57	39.4	0.507614	T2	6	0.0391056
NO.134	80	NO	NO	NO	NO	NO	NO	Hard	NO	YES	137	3.14017	581.357	3.56	59.5	0.621849	33.84	3.16	17.6	1.92273	T2	6	0.0597639
NO.133	65	NO	NO	NO	NO	NO	NO	Hard	YES	YES	214	0.474126	338.21	3.19	54	0.7	42.43	3.66	37.6	1.12846	T2	6	0.298625
NO.132	77	NO	NO	NO	YES	NO	NO	Toughness	NO	YES	143	0.481164	275.226	3.12	120.1	0.335554	19.36	2.97	59.3	0.326476	T2	6	0.0256179
NO.131	80	NO	NO	NO	YES	NO	NO	Toughness	NO	NO	216	0.624339	337.143	1.94	78.1	0.519846	9.77	1.4	21.8	0.448165	T2	6	0.00856129
NO.130	72	NO	NO	NO	YES	NO	NO	Toughness	NO	YES	232	0.455714	320.381	2.717	58.6	0.581911	5.835	0.86	33.5	0.174179	T2	7	0.0169159
NO.129	73	NO	NO	NO	YES	NO	NO	Toughness	NO	YES	223	0.698947	432.959	3.87	101.3	0.445212	16.52	1.9	35.3	0.467989	T2	7	0.0494267
NO.128	80	NO	NO	NO	YES	NO	NO	Toughness	NO	NO	158	0.573884	292.496	2.53	88	0.386364	5.56	0.96	35.2	0.157955	T2	7	0.0208509
NO.127	66	NO	YES	YES	YES	NO	NO	Toughness	NO	YES	169	0.807174	290.239	2.8	85	0.528235	7.32	1.19	42.8	0.171028	T2	7	0.132226
NO.126	64	NO	YES	YES	YES	NO	NO	Toughness	NO	NO	204	0.598039	488	3.01	59	0.718644	12.06	1.21	27.5	0.438545	T2	7	0.11456
NO.125	67	NO	NO	NO	YES	NO	NO	Hard	NO	YES	240	6.7777	2392.13	2.69	78	0.428205	275.2	30	124.4	2.21222	T2	7	0.0706826
NO.124	62	NO	NO	NO	YES	YES	NO	Hard	NO	YES	262	0.702917	526.183	2.54	62.8	0.705414	4.79	0.99	62	0.0772581	T2	7	0.0560231
NO.123	63	NO	NO	NO	YES	YES	NO	Hard	NO	YES	232	1.17867	683.627	3.42	81	0.575309	10.9	3.4	29.9	0.364548	T2	7	0.105666
NO.122	71	NO	NO	NO	YES	NO	NO	Hard	NO	YES	426	2.42954	1696.7	2.49	69	0.628986	17.97	3.33	136	0.132132	T2	7	0.0581242
NO.121	58	NO	NO	NO	NO	NO	NO	Toughness	NO	YES	168	0.846614	507.969	1.8	56.1	0.730838	15.232	1.636	41.9	0.363532	T3	8	0.0825031
NO.120	65	NO	NO	NO	NO	YES	NO	Toughness	NO	YES	185	1.04431	551.992	2.31	60	0.78	13.774	1.102	28.1	0.490178	T2	6	0.00865716
NO.119	70	NO	YES	NO	NO	NO	NO	Toughness	NO	NO	216	0.624339	337.143	3.39	89	0.482022	32.22	4.75	39.5	0.815696	T2	6	0.0213809
NO.118	79	NO	NO	NO	NO	NO	NO	Toughness	NO	NO	194	2.22075	916.65	2.75	80.6	0.509926	14.42	2.1	25.2	0.572222	T2	6	0.0137599
NO.117	69	NO	NO	NO	NO	NO	NO	Hard	NO	YES	208	0.3528	349.44	2.85	53.6	0.703358	34.2	4.21	57	0.6	T2	6	0.0385555
NO.116	87	NO	YES	NO	NO	NO	NO	Hard	YES	YES	301	3.02222	2842.78	4.13	54	0.7	100	22.92	118.2	0.846024	T2	6	0.418621
NO.115	82	NO	NO	NO	YES	NO	NO	Toughness	NO	YES	128	1.02709	320.653	2.81	82.7	0.539299	34.22	8.69	78	0.438718	T2	6	0.0145442
NO.114	83	NO	NO	NO	YES	NO	NO	Toughness	NO	YES	237	2.45096	1383.04	6.31	218	0.161468	84.29	6.08	65.436	1.28813	T2	6	0.310541
NO.113	90	NO	NO	NO	YES	NO	NO	Toughness	NO	YES	277	1.04627	690.041	3.73	149	0.288591	29.28	6.61	199.3	0.146914	T2	6	0.0480957
NO.112	90	NO	NO	NO	YES	NO	NO	Toughness	NO	YES	277	1.04627	690.041	3.73	149	0.288591	29.28	6.61	199.3	0.146914	T2	6	0.0480957
NO.111	75	NO	YES	NO	YES	YES	NO	Toughness	NO	YES	314	9.19367	2672.97	1.72	85	0.365882	8.19	0.28	16	0.511875	T2	6	0.00815999
NO.110	84	NO	NO	NO	YES	YES	NO	Toughness	NO	NO	137	0.953623	373.275	2.9	60.4	0.602649	10.98	2.36	37.2	0.295161	T2	6	0.01205
NO.109	79	NO	NO	NO	YES	NO	NO	Toughness	NO	YES	186	6.29643	2723.57	3.87	113	0.357522	44.25	29.81	63.3	0.699052	T2	6	0.0357081
NO.108	82	NO	NO	NO	YES	NO	NO	Toughness	NO	YES	128	1.02709	320.653	2.81	82.7	0.539299	34.22	8.69	62.4	0.548397	T2	6	0.0145442
NO.107	68	NO	NO	NO	YES	NO	NO	Hard	NO	NO	140	3.84621	882.737	2.35	48	0.71875	18.91	1.3	80	0.236375	T2	6	0.0277514
NO.106	78	NO	NO	NO	YES	NO	NO	Hard	NO	YES	261	1.92289	1433.93	3.2	91.2	0.469298	18.75	1.18	96.25	0.194805	T2	6	0.0682163
NO.105	71	NO	NO	NO	YES	NO	NO	Hard	NO	NO	145	0.679184	410.34	3.94	88.7	0.537768	183.76	19.54	69.8	2.63266	T2	6	0.0972811
NO.104	74	NO	NO	NO	YES	NO	NO	Hard	NO	YES	262	0.541695	417.424	2.87	155.9	0.280308	316.32	30	34.8	9.08966	T2	6	0.10912
NO.103	68	NO	NO	NO	YES	NO	NO	Hard	NO	YES	170	0.67177	219.617	2.63	43.9	0.890661	15.61	5.2	69.7	0.22396	T2	6	0.0309447
NO.102	63	NO	NO	NO	YES	YES	YES	Hard	NO	YES	227	2.00229	757.531	3.12	109.6	0.395985	21.03	2.05	28.8	0.730208	T2	6	0.0786877
NO.101	78	NO	NO	NO	YES	NO	NO	Hard	NO	NO	261	1.92289	1433.93	3.2	91.2	0.469298	4.3	0.19	30	0.143333	T2	6	0.0682163
NO.100	84	NO	YES	YES	YES	NO	YES	Hard	NO	YES	88	1.62407	324.813	4.16	324.5	0.101079	200	30	51.813	3.86004	T2	6	0.908251

## Sheet: validation set
number	bone metastasis	History of alcohol consumption	Prostate stiffness on DRE	Prostate nodules on DRE	FIB	ALP	T	GleasonScore
NO.1	YES	YES	Hard	YES	4.6	374.5	4	10
NO.2	YES	YES	Toughness	YES	3.84	227.8	4	8
NO.3	YES	YES	Toughness	YES	4.06	85	4	7
NO.4	YES	YES	Hard	YES	2.16	82.3	4	9
NO.5	YES	YES	Hard	YES	4.3	242	4	8
NO.6	NO	YES	Toughness	YES	3.12	81	4	9
NO.7	NO	YES	Toughness	YES	4.09	82	4	8
NO.8	NO	YES	Toughness	NO	3.12	97.4	4	9
NO.9	NO	YES	Toughness	NO	2.15	101.2	4	7
NO.10	NO	NO	Hard	NO	4.69	50.1	4	9
NO.11	YES	YES	Toughness	YES	4.1	235	3	7
NO.12	YES	YES	Toughness	NO	3.84	195.8	3	7
NO.13	YES	YES	Toughness	NO	4.42	319	3	8
NO.14	YES	NO	Hard	YES	3.59	73	3	7
NO.15	NO	NO	Toughness	NO	2.04	69.3	3	7
NO.16	NO	NO	Toughness	NO	3.85	63.6	3	8
NO.17	NO	NO	Toughness	NO	2.59	71.6	3	7
NO.18	NO	NO	Hard	NO	3.45	52.7	3	6
NO.19	YES	YES	Hard	YES	3.82	100	2	8
NO.20	YES	YES	Hard	YES	3.71	862.8	2	9
NO.21	YES	YES	Hard	YES	3.65	116.7	2	6
NO.22	YES	YES	Hard	YES	4.85	235	2	7
NO.23	NO	YES	Toughness	YES	3.15	66	2	6
NO.24	NO	YES	Toughness	YES	4.03	112	2	6
NO.25	NO	YES	Hard	YES	2.92	76	2	6
NO.26	NO	YES	Toughness	YES	4.65	96	2	9
NO.27	NO	YES	Toughness	YES	3.42	87	2	9
NO.28	NO	YES	Toughness	YES	4.58	56.2	2	6
NO.29	NO	YES	Toughness	YES	4.31	96	2	6
NO.30	NO	YES	Toughness	YES	4.58	56.2	2	8
NO.31	NO	YES	Toughness	YES	2.6	70.9	2	6
NO.32	NO	YES	Toughness	YES	2.96	83	2	7
NO.33	NO	YES	Toughness	YES	2.94	95.3	2	6
NO.34	NO	YES	Toughness	YES	1.91	50.1	2	7
NO.35	NO	YES	Toughness	YES	2.86	60.7	2	7
NO.36	NO	YES	Toughness	NO	3.29	46	2	7
NO.37	NO	YES	Toughness	NO	3.1	46	2	7
NO.38	NO	YES	Toughness	NO	2.94	95.3	2	6
NO.39	NO	NO	Toughness	NO	3.35	62.1	2	6
NO.40	NO	NO	Toughness	NO	4.44	66	2	6
NO.41	NO	NO	Toughness	NO	2.22	81.9	2	7
NO.42	NO	NO	Toughness	NO	3.72	25.6	2	6
NO.43	NO	NO	Toughness	NO	2.31	60.3	2	6
NO.44	NO	NO	Hard	YES	3.07	48.8	2	7
NO.45	NO	NO	Toughness	NO	2.31	69.9	2	8
NO.46	NO	NO	Toughness	NO	3.1	53.5	2	6
NO.47	NO	NO	Toughness	NO	3.17	56.6	2	6
NO.48	NO	NO	Hard	NO	3.17	55.3	2	6
NO.49	NO	NO	Toughness	NO	3.23	81.2	2	6
NO.50	NO	NO	Hard	NO	3.59	219.9	2	6
